# Supplementary material for: Swelling of Zein Matrix Tablets Benchmarked against HPMC and Ethylcellulose: Challenging the Matrix Performance by the Addition of Co-Excipients
Source: Pharmaceutics. 2019 Oct 4;11(10):513. doi: 10.3390/pharmaceutics11100513 (PMC6836314; doi:10.3390/pharmaceutics11100513)
Supplement: Supplementary file 1 [file pharmaceutics-11-00513-s001.zip]

Archive with 3 entries (2 files):
- pharmaceutics-586746-supplementary/
- pharmaceutics-586746-supplementary/pharmaceutics-586746-supplementary.pdf
- pharmaceutics-586746-supplementary/Video S1.avi
